# Supplementary material for: Tumour cells are sensitised to ferroptosis via RB1CC1‐mediated transcriptional reprogramming
Source: Clin Transl Med. 2022 Feb 27;12(2):e747. doi: 10.1002/ctm2.747 (PMC8882240; doi:10.1002/ctm2.747)
Supplement: Supplementary file 3 — Supplementary Table 3.xlsx [file CTM2-12-e747-s006.xlsx]

## Sheet: RNA-seq
Lists of 339 genes screened out by RNA-seq in Figure 1A (erastin vs. DMSO, up-regulated; Fer-1 vs. DMSO, down-regulated.) . Differential expression genes are defined by q-value≤0.05.
Accession
ABCA5
ACAP2
ADRB2
AGGF1
AGTPBP1
AHR
AKAP9
ANKRD26
ANKRD36
AP1AR
AP4E1
APOOL
ARHGAP12
ARL5B
ARL6
ARSJ
ASAP2
ASNSD1
ATAD1
ATG2B
ATG4C
ATM
ATP11B
ATP13A3
ATP2B1
B3GNT5
B4GALT6
BACH1
BCAP29
BIRC2
BIRC3
BLOC1S6
BMP2K
BMPR2
C21orf91
C5orf22
C5orf28
C5orf42
C5orf51
C9orf85
CACNG8
CASD1
CASP3
CASP4
CCDC112
CCDC186
CCDC82
CCNL1
CCPG1
CDC42BPA
CDK17
CEP120
CEP126
CEP70
CEP97
CHN2
CIR1
CLDN1
CLGN
CLIC4
CLOCK
COBLL1
COG6
CPEB4
CPNE8
CREBRF
CRNKL1
CSNK1G3
CUL5
CXCL2
CXCL8
CYP1B1
DCUN1D1
DDHD1
DENND1B
DENND4C
DHX29
DMXL2
DNAJC10
DOCK7
DRAM1
DYNC2LI1
DYNLT3
EDEM3
EFR3A
EIF2S2
ELK3
ELK4
ELMOD2
EMC2
EOGT
EPGN
EPM2AIP1
EPRS
EPS15
EREG
ERRFI1
EVI5
EXOC5
FAM102B
FAM107B
FAM126A
FAM167A
FAM169A
FAM179B
FAM214A
FAM63B
FAM73A
FAM76B
FAM91A1
FCHO2
FEM1C
FMNL2
FNDC3A
FNIP1
FOSL1
GALNT1
GNPDA2
GNPTAB
GOLGA5
GOLGA8A
GOLGB1
GPATCH2L
GSKIP
GXYLT1
HDAC9
HDGFRP3
HIPK3
HIVEP1
IER3
IFIH1
IFIT5
IFNGR1
IGFBP1
IGFBP3
IGIP
IL1A
IL6ST
IL7
IMPACT
INSIG2
ITGA2
ITGA6
ITGB8
ITPR2
ITSN2
JAK2
JMY
KDM7A
KIAA1033
KIAA1107
KIAA1109
KIAA1551
KIAA1715
KIAA2026
KIF3A
KLHL28
KLHL8
KRCC1
LACC1
LATS1
LCOR
LIFR
LIN7C
LINC01355
LMBRD2
LMLN
LNPEP
LOC728323
LRP6
LRRC58
LRRCC1
LYRM7
LYSMD3
LZTFL1
MAN2A1
MAP3K2
MBLAC2
MCTP1
MEF2A
MIA3
MIB1
MIER3
MMGT1
MOB1B
MOSPD2
MTM1
MTX3
MYBL1
MYO5A
MYO9A
N4BP2
NALCN
NAMPT
NBEA
NEK1
NFE2L2
NIN
NR1D2
NT5E
NUCB2
OCLN
OMA1
ONECUT2
OSBPL8
OTUD6B
P4HA1
PCM1
PCMTD1
PDCD1LG2
PDP1
PDZD8
PGAP1
PHACTR2
PHF20L1
PHF3
PHTF2
PIGA
PIK3CA
PIKFYVE
PJA2
PLCB1
PNPLA8
POT1
PREPL
PRNP
PRTG
PTAR1
PTER
PTGFR
PTGS2
PTPN4
RAB11FIP2
RAB5A
RASA1
RASSF8
RB1CC1
RBAK
RNF6
RRM2B
RSL24D1
SAMD12
SCAPER
SCOC
SCYL2
SDCBP
SEC63
SECISBP2L
SENP6
SEPSECS
SERINC1
SETDB2
SHOC2
SIKE1
SKIL
SLC25A36
SLC30A9
SLC35A1
SLC35A3
SLC38A1
SLC7A11
SLIT2
SMAD5
SMCHD1
SMURF2
SNX10
SNX13
SOS1
SOS2
SPAST
STC2
STEAP1
STRN
STXBP3
SUCO
TAB3
TAF1D
TCP11L2
THNSL1
TIPARP
TJP1
TLK1
TLR4
TMED7
TMEM106B
TMEM154
TMTC3
TNKS2
TPBG
TRAPPC11
TRIM23
TRPM7
TTC14
TTC21B
TTC3
TWSG1
UBE2Q2
UBL3
UBLCP1
UBN2
UBR1
UBR3
UFL1
UFM1
UHMK1
USO1
USP38
USP47
USP53
UTP14C
VEZT
VPS13C
VPS54
WRN
XRN1
ZBTB21
ZBTB41
ZC2HC1A
ZC3H12C
ZDBF2
ZDHHC17
ZKSCAN1
ZKSCAN8
ZNF12
ZNF14
ZNF197
ZNF277
ZNF28
ZNF280D
ZNF354A
ZNF354B
ZNF37BP
ZNF449
ZNF451
ZNF510
ZNF518A
ZNF615
ZNF780A
ZNF800
