# Supplementary material for: Tumour cells are sensitised to ferroptosis via RB1CC1‐mediated transcriptional reprogramming
Source: Clin Transl Med. 2022 Feb 27;12(2):e747. doi: 10.1002/ctm2.747 (PMC8882240; doi:10.1002/ctm2.747)
Supplement: Supplementary file 4 — Supplementary Table 4.xlsx [file CTM2-12-e747-s002.xlsx]

## Sheet: Proteomics
Lists of 44 proteins screened out by proteomics in Figure 1A (erastin vs. DMSO, up-regulated; Fer-1 vs. DMSO, down-regulated.). Differential expression proteins are defined by p < 0.05.
Accession
O15050
O43399
O43776
P00966
P04179
P07814
P08758
P09601
P0DN79
P13640
P13667
P14625
P15407
P23381
P30101
P37235
P40261
P41250
P42126
P43490
P49006
P49588
P49589
P54577
P62328
Q01581
Q06033
Q13641
Q14258
Q14624
Q15907
Q4KWH8
Q6UXH1
Q7L5N7
Q86SF2
Q8IWJ2
Q8NI22
Q8TDY2
Q96Q06
Q99536
Q9GZR7
Q9NQ48
Q9UHR4
Q9Y617
