# Supplementary material for: Tumour cells are sensitised to ferroptosis via RB1CC1‐mediated transcriptional reprogramming
Source: Clin Transl Med. 2022 Feb 27;12(2):e747. doi: 10.1002/ctm2.747 (PMC8882240; doi:10.1002/ctm2.747)
Supplement: Supplementary file 6 — Supplementary Table 6.0.xlsx [file CTM2-12-e747-s010.xlsx]

## Sheet: IP ɑRB1CC1 Exp#1
Lists of 34 proteins screened out by mass spectrometry in Figure 3A (Exp#1). (erastin(ɑRB1CC1-IgG) vs. DMSO(ɑRB1CC1-IgG), up-regulated; RSL3(ɑRB1CC1-IgG) vs. DMSO(ɑRB1CC1-IgG), up-regulated.) Differential expression proteins are defined by p < 0.05.
Accession
sp|Q9BYX7|ACTBM_HUMAN
sp|P14649|MYL6B_HUMAN
sp|P12036|NFH_HUMAN
sp|P24941|CDK2_HUMAN
sp|O94905|ERLN2_HUMAN
sp|O60264|SMCA5_HUMAN
sp|Q02413|DSG1_HUMAN
sp|P01857|IGHG1_HUMAN
sp|P0DOX5|IGG1_HUMAN
sp|O75367|H2AY_HUMAN
sp|P11388|TOP2A_HUMAN
sp|P19105|ML12A_HUMAN
sp|O14950|ML12B_HUMAN
sp|P62805|H4_HUMAN
sp|Q6UWE0|LRSM1_HUMAN
sp|Q9UFE4|CCD39_HUMAN
sp|P07477|TRY1_HUMAN
sp|Q6NXT2|H3C_HUMAN
sp|P68431|H31_HUMAN
sp|Q71DI3|H32_HUMAN
sp|P84243|H33_HUMAN
sp|Q16695|H31T_HUMAN
sp|O60814|H2B1K_HUMAN
sp|Q99879|H2B1M_HUMAN
sp|P58876|H2B1D_HUMAN
sp|Q93079|H2B1H_HUMAN
sp|Q5QNW6|H2B2F_HUMAN
sp|Q99877|H2B1N_HUMAN
sp|P62807|H2B1C_HUMAN
sp|Q99880|H2B1L_HUMAN
sp|P57053|H2BFS_HUMAN
sp|Q02224|CENPE_HUMAN
sp|Q12955|ANK3_HUMAN
sp|Q15027|ACAP1_HUMAN

## Sheet: IP ɑRB1CC1 Exp#2
Lists of 14 proteins screened out by mass spectrometry in Figure 3A (Exp#2). (erastin(ɑRB1CC1-IgG) vs. DMSO(ɑRB1CC1-IgG), up-regulated; RSL3(ɑRB1CC1-IgG) vs. DMSO(ɑRB1CC1-IgG), up-regulated.) Differential expression proteins are defined by p < 0.05.
Accession
sp|P48668|K2C6C_HUMAN
sp|P09493|TPM1_HUMAN
sp|P16403|H12_HUMAN
sp|P16402|H13_HUMAN
sp|Q12805|FBLN3_HUMAN
sp|P01860|IGHG3_HUMAN
sp|P62805|H4_HUMAN
sp|O96008|TOM40_HUMAN
sp|Q08188|TGM3_HUMAN
sp|P62263|RS14_HUMAN
sp|O75335|LIPA4_HUMAN
sp|Q8WZ42|TITIN_HUMAN
sp|Q05193|DYN1_HUMAN
sp|Q14980|NUMA1_HUMAN
