# Supplementary material for: Tumour cells are sensitised to ferroptosis via RB1CC1‐mediated transcriptional reprogramming
Source: Clin Transl Med. 2022 Feb 27;12(2):e747. doi: 10.1002/ctm2.747 (PMC8882240; doi:10.1002/ctm2.747)
Supplement: Supplementary file 7 — Supplementary Table 7.0.xlsx [file CTM2-12-e747-s005.xlsx]

## Sheet: ɑRB1CC1 (DMSO)
Lists of peaks screened out by ChIP-Seq in Figure 3C (ɑRB1CC1 (DMSO)).
Chr	Start	End	Strand	Distance to nearest TSS
chr1	632542	632733	+	48
chr1	143215711	143215811	+	206831
chr1	143213152	143213252	+	209390
chr1	228687511	228687628	+	-41411
chr1	145992716	145992816	+	2978
chr1	96679378	96679481	+	-42176
chr1	633419	633519	+	-784
chr1	143219767	143219867	+	202775
chr1	143264574	143264674	+	157968
chr1	124549903	124550003	+	3030841
chr1	19608273	19608399	+	529
chr1	143253008	143253108	+	169534
chr1	143217364	143217464	+	205178
chr1	629234	629344	+	-280
chr1	143215229	143215329	+	207313
chr1	143195046	143195146	+	227496
chr1	633952	634071	+	-1326
chr1	143214313	143214413	+	208229
chr1	632036	632146	+	594
chr1	143185208	143185308	+	237334
chr1	143262699	143262799	+	159843
chr1	125182990	125183090	+	3663928
chr1	171670585	171670685	+	-17947
chr1	125180490	125180590	+	3661428
chr1	143202599	143202699	+	219943
chr1	52772337	52772437	+	45934
chr1	143233013	143233113	+	189529
chr1	631044	631163	+	1582
chr1	629785	629900	+	-833
chr1	108992365	108992465	+	-28916
chr1	153360704	153360860	+	2928
chr1	143214712	143214812	+	207830
chr10	87960961	87961089	+	97400
chr10	120355006	120355106	+	167
chr10	87933164	87933277	+	69595
chr10	96750500	96750645	+	306
chr11	74745906	74746037	+	-2878
chr11	61964726	61964838	+	2852
chr11	5225568	5225683	+	1446
chr11	16974774	16974911	+	39572
chr11	82689621	82689801	+	44153
chr11	90282813	90282913	+	31631
chr11	5254339	5254439	+	392
chr11	65504853	65504953	+	-1214
chr11	65504736	65504836	+	-1331
chr11	33237029	33237129	+	-19593
chr11	10509463	10509590	+	-340
chr11	5226803	5226908	+	216
chr11	61967429	61967542	+	149
chr12	69353693	69353793	+	5389
chr12	56088663	56088764	+	8605
chr12	104265516	104265711	+	-21419
chr12	124913149	124913249	+	1451
chr12	69353487	69353595	+	5187
chr12	62965457	62965577	+	-30367
chr12	124913617	124913717	+	983
chr12	124912862	124912962	+	1738
chr12	118246233	118246380	+	-55771
chr12	124912010	124912226	+	2532
chr12	6537734	6537893	+	2549
chr12	3211777	3211885	+	134452
chr12	56098825	56098925	+	-5684
chr12	56117622	56117722	+	-594
chr12	132825811	132825938	+	2515
chr12	56088806	56088906	+	8748
chr12	37237927	37238027	+	-1078797
chr13	109424177	109424280	+	23532
chr13	32355005	32355165	+	39605
chr13	32341098	32341198	+	25668
chr13	81690269	81690369	+	-463336
chr13	32370978	32371085	+	55551
chr13	45340057	45340160	+	1075
chr13	32332425	32332537	+	17001
chr14	49862644	49862753	+	151
chr14	98973003	98973103	+	261440
chr14	49586677	49586785	+	151
chr14	69885881	69886014	+	6531
chr14	58794787	58794908	+	-33441
chr15	44715507	44715632	+	-2275
chr15	59768944	59769044	+	-79674
chr15	59768541	59768680	+	-79290
chr15	82372481	82372640	+	17424
chr15	44717767	44717878	+	-22
chr16	38266980	38267080	+	2520478
chr16	46394574	46394674	+	174473
chr16	34588157	34588257	+	-206727
chr16	61055653	61055785	+	47
chr16	46387823	46387923	+	181224
chr16	173210	173325	+	391
chr16	177022	177127	+	394
chr17	17383684	17383824	+	80381
chr17	12991660	12991760	+	26317
chr17	7674870	7674972	+	323
chr17	26885388	26885496	+	203799
chr17	39688218	39688318	+	184
chr17	43082417	43082529	+	41642
chr17	17383860	17383960	+	80537
chr17	43093534	43093642	+	30527
chr17	26881322	26881425	+	207868
chr17	43071055	43071163	+	45878
chr17	28467998	28468140	+	-5575
chr17	26619682	26619782	+	469509
chr17	39695011	39695111	+	-4917
chr17	14705388	14705511	+	-309356
chr17	41691157	41691271	+	2329
chr17	19446365	19446465	+	35183
chr17	16382224	16382381	+	837
chr17	39711910	39712057	+	12005
chr17	39708477	39708651	+	8586
chr17	13005762	13005862	+	12215
chr18	32412978	32413078	+	57854
chr19	52143093	52143202	+	-3209
chr19	48965389	48965518	+	144
chr19	49719910	49720010	+	28844
chr19	12643593	12643693	+	23099
chr19	12643730	12643854	+	22950
chr19	48966690	48966790	+	1431
chr2	211725060	211725171	+	701245
chr2	176201043	176201151	+	-12139
chr2	38482181	38482312	+	33494
chr2	88857422	88857522	+	45102
chr2	38482042	38482142	+	33648
chr2	47160481	47160581	+	-5223
chr2	211701985	211702125	+	724305
chr2	211420532	211420683	+	803036
chr2	211430996	211431106	+	813480
chr20	44466643	44466761	+	-1358
chr20	18504773	18504902	+	-2645
chr20	21755293	21755393	+	49679
chr20	21166356	21166456	+	40324
chr20	4024110	4024211	+	-8602
chr21	18857947	18858089	+	-98206
chr21	8259545	8259645	+	2814
chr21	8211095	8211195	+	-1426
chr21	8437311	8437411	+	485
chr22	42776505	42776605	+	-55254
chr22	32039565	32039689	+	-3634
chr3	23919340	23919440	+	2258
chr3	185418172	185418272	+	55086
chr3	40761671	40761771	+	236761
chr3	185418404	185418504	+	55318
chr3	186900212	186900381	+	-30230
chr3	184150138	184150238	+	-5189
chr3	101576657	101576775	+	2536
chr3	96617916	96618016	+	-196628
chr3	185417827	185417934	+	54744
chr3	179210256	179210364	+	41305
chr3	93712422	93712522	+	261609
chr3	32635337	32635437	+	-49801
chr3	161429359	161429473	+	2989
chr4	90838846	90838979	+	603881
chr4	16256407	16256507	+	29794
chr5	77785749	77785871	+	-9449
chr5	49630920	49631050	+	810303
chr5	17354094	17354194	+	33166
chr5	49626846	49626948	+	814391
chr5	56504793	56504908	+	-23081
chr5	150401819	150402018	+	10838
chr5	80651445	80651545	+	-487
chr5	116052051	116052207	+	663
chr5	130990178	130990296	+	175019
chr5	178055846	178055991	+	46721
chr5	134927034	134927134	+	21964
chr6	31268926	31269064	+	3097
chr6	39958505	39958605	+	-24093
chr6	7339371	7339471	+	-26222
chr6	30493646	30493818	+	4223
chr6	42956550	42956650	+	-4154
chr6	152098741	152098841	+	69496
chr6	73517632	73517808	+	718
chr6	31271640	31271778	+	383
chr6	117998998	117999098	+	-86855
chr6	29945543	29945643	+	3061
chr6	31354084	31354192	+	1178
chr6	12514284	12514393	+	71066
chr6	30492940	30493040	+	3481
chr6	73518429	73518540	+	-46
chr6	32442537	32442637	+	2700
chr6	73519012	73519112	+	-624
chr6	73373093	73373209	+	-3359
chr6	153282457	153282576	+	-151234
chr7	137513865	137513994	+	-170196
chr7	20827378	20827480	+	131
chr7	44468034	44468174	+	22554
chr7	98386032	98386132	+	15008
chr7	133035111	133035211	+	-246
chr7	22511189	22511304	+	-10964
chr7	22510684	22510802	+	-10461
chr7	5528454	5528586	+	2081
chr7	22511788	22511888	+	-11556
chr7	133034938	133035038	+	-73
chr7	133035636	133035779	+	-792
chr7	5527443	5527629	+	3065
chr8	93957454	93957554	+	40557
chr9	133020180	133020295	+	-193
chr9	33675658	33675800	+	-1539
chr9	118082989	118083113	+	378648
chrM	12343	12443	+	-4879
chrM	15108	15208	+	-7644
chrM	5442	5542	+	2022
chrX	39787968	39788073	+	-49541
chrX	39787751	39787851	+	-49760
chrX	12976907	12977040	+	1863
chrX	70963102	70963202	+	-32056
chrX	39787544	39787644	+	-49967

## Sheet: ɑRB1CC1 (RSL3)
Lists of peaks screened out by ChIP-Seq in Figure 3C (ɑRB1CC1 (RSL3)).
Chr	Start	End	Strand	Distance to nearest TSS
chr8	95333044	95333148	+	-63895
chr7	15190093	15190204	+	-215290
chr19	47928041	47928141	+	-727
chr19	42663471	42663604	+	-68613
chr3	144799330	144799430	+	826299
chr21	12851980	12852080	+	-186136
chr2	109199651	109199751	+	-58113
chr2	239644710	239644810	+	-118100
chr18	20562215	20562315	+	549548

## Sheet: ɑH4K12Ac (DMSO)
Lists of peaks screened out by ChIP-Seq in Figure 3C (ɑH4K12Ac (DMSO)).
Chr	Start	End	Strand	Distance to nearest TSS
chr12	9133292	9133392	+	-17113
chr12	53321456	53321556	+	104
chr12	125066259	125066359	+	874
chr1	94021312	94021412	+	99786
chr12	122946977	122947077	+	19436
chr17	50661818	50661918	+	26987
chr9	71911280	71911380	+	-85
chr15	89088181	89088281	+	-225
chr9	130712703	130712803	+	-1128
chr9	130712815	130712915	+	-1016
chrX	23743515	23743615	+	-289
chr20	33667888	33667988	+	995
chr20	33666829	33666929	+	-64
chr19	38684417	38684517	+	36818
chr2	92233624	92233724	+	292541
chr10	39968406	39968506	+	1271860
chr10	39937664	39937764	+	1241118
chr10	40101829	40101929	+	1405283
chr10	39936670	39936770	+	1240124
chr10	40413803	40413908	+	1717259
chr10	40397384	40397484	+	1700838
chr10	40201602	40201702	+	1505056
chr10	39993076	39993176	+	1296530
chr10	39915930	39916030	+	1219384
chr2	9555784	9555884	+	-4
chr2	26345893	26345993	+	-132
chr17	15966788	15966888	+	21921
chr12	19439551	19439651	+	109
chr18	12377510	12377610	+	-284
chr7	6009230	6009330	+	8
chr11	67483046	67483146	+	70
chr14	32485026	32485166	+	155798
chr14	74084613	74084713	+	-210
chr16	30065312	30065412	+	-398
chr12	34830289	34830436	+	807866
chr12	35204609	35204709	+	1182163
chr12	35458249	35458349	+	1435803
chr12	34970094	34970213	+	947657
chr12	35514603	35514703	+	1492157
chr12	36186417	36186517	+	-2130307
chr12	36616895	36616995	+	-1699829
chr12	37240124	37240224	+	-1076600
chr12	37238285	37238401	+	-1078431
chr12	37236163	37236263	+	-1080561
chr12	36479754	36479854	+	-1836970
chr12	37246432	37246532	+	-1070292
chr12	37157634	37157734	+	-1159090
chr12	37237885	37237985	+	-1078839
chr12	37238713	37238813	+	-1078011
chr12	37158264	37158364	+	-1158460
chr12	36528953	36529053	+	-1787771
chr12	37239961	37240061	+	-1076763
chr12	36321335	36321435	+	-1995389
chr17	18183289	18183389	+	-489
chr2	111884420	111884520	+	-277
chr12	133265064	133265186	+	-29289
chr11	67288812	67288912	+	-441
chr16	46386794	46386894	+	182253
chr16	46386689	46386789	+	182358
chr16	46388422	46388522	+	180625
chr16	46401236	46401353	+	167803
chr16	46387069	46387169	+	181978
chr16	46390937	46391037	+	178110
chr16	46388279	46388379	+	180768
chr21	12805161	12805261	+	-232955
chr21	12645294	12645394	+	-392822
chr21	12810533	12810633	+	-227583
chr21	12179824	12179924	+	-858292
chr21	12224471	12224571	+	-813645
chr21	12268031	12268131	+	-770085
chr21	12808698	12808798	+	-229418
chr3	43622148	43622248	+	-121
chr9	97984017	97984117	+	726
chr10	73413854	73413954	+	154
chr10	47481654	47481754	+	2411
chr9	94783363	94783463	+	23764
chr5	112707407	112707507	+	-41
chr12	12724409	12724509	+	-1458
chr12	105235851	105235951	+	273
chr14	49882838	49882938	+	-10194
chr15	30625928	30626028	+	-170
chr10	97292547	97292647	+	40
chr17	81871711	81871811	+	-424
chr15	74540846	74540946	+	-281
chr17	46579614	46579714	+	48
chr16	31459751	31459851	+	805
chr17	4710415	4710515	+	-167
chr22	50643746	50643846	+	-15644
chr10	50326934	50327034	+	-78374
chr8	45932273	45932373	+	685320
chr12	14365762	14365952	+	175
chr11	108222898	108222998	+	116
chr19	19663993	19664093	+	-367
chr17	48892597	48892697	+	-140
chr17	48892494	48892594	+	-243
chr17	75046936	75047036	+	-17
chr12	123712090	123712190	+	-213
chr9	114552069	114552169	+	-35650
chr20	51750433	51750533	+	17907
chr5	10249864	10249964	+	-5
chr6	16769376	16769476	+	-7936
chr3	28348793	28348893	+	-19
chr1	235504080	235504180	+	322
chr11	62622055	62622155	+	70
chr6	57172711	57172811	+	435
chr1	85276667	85276767	+	-85
chr3	4978793	4978893	+	-594
chr3	4987022	4987122	+	-7111
chr3	4868356	4868456	+	38095
chr3	5026751	5026851	+	-46840
chr12	26114191	26114291	+	10796
chr19	47600429	47600529	+	-7717
chr7	34061306	34061406	+	155817
chr2	93810182	93810282	+	398187
chr2	94083189	94083289	+	125180
chr2	74120194	74120294	+	27668
chr5	892769	892869	+	-18
chr5	34915658	34915758	+	-3
chr11	46948611	46948711	+	11900
chr12	6944246	6944346	+	274
chr12	14803576	14803676	+	-44
chr14	23095184	23095284	+	-271
chr17	67993492	67993592	+	64
chr17	410117	410217	+	-158
chr19	51394239	51394339	+	-3698
chr1	37690456	37690556	+	23
chr1	218480665	218480765	+	-29380
chr1	154220636	154220736	+	-96
chr22	37197547	37197647	+	1826
chr20	3767837	3767937	+	-134
chr12	22544337	22544437	+	159
chr5	41904160	41904260	+	-134
chr7	47669607	47669707	+	14413
chr7	47786747	47786943	+	-8446
chr8	95333037	95333137	+	-63886
chr19	12938419	12938532	+	-125
chr1	51558497	51558597	+	25184
chr1	6784720	6784820	+	210
chr12	67269195	67269295	+	-113
chr1	223700049	223700149	+	-1494
chr3	15206081	15206181	+	-115
chr19	10871209	10871309	+	-294
chr8	127668673	127668773	+	65244
chr8	127507529	127507629	+	-25440
chr21	6369866	6369966	+	90166
chr21	6370524	6370624	+	89508
chr21	6371065	6371165	+	88967
chr7	26201049	26201171	+	-333
chr12	54280347	54280447	+	-275
chr8	127224985	127225085	+	-5767
chr8	127222679	127222864	+	-3503
chr8	127225195	127225295	+	-5977
chr8	127223032	127223132	+	-3814
chr2	74482770	74482870	+	178
chr17	63773681	63773781	+	-134
chr17	82216992	82217092	+	-4200
chr11	86484338	86484438	+	109501
chr12	48716907	48717018	+	-255
chr2	134918834	134918934	+	62
chr16	34574118	34574218	+	-192688
chr16	34593372	34593472	+	-211942
chr16	34593100	34593200	+	-211670
chr16	34582245	34582345	+	-200815
chr16	34588278	34588465	+	-206891
chr16	34586658	34586770	+	-205234
chr5	10250230	10250330	+	0
chr11	44565452	44565552	+	-161
chr11	44565320	44565420	+	-293
chr5	138213414	138213514	+	-141
chr17	40287620	40287720	+	-209
chr1	91500945	91501045	+	-113
chr8	25458749	25458849	+	-132
chr11	67508140	67508240	+	-28
chr12	57752199	57752299	+	61
chr17	47971149	47971249	+	86
chr9	22103537	22103637	+	-94274
chr3	133573449	133573549	+	-187
chr6	4733206	4733306	+	27118
chr11	65857729	65857829	+	401
chr1	147242501	147242601	+	-133
chr14	21456127	21456227	+	-54
chr14	21456260	21456360	+	-187
chr15	19783210	19783310	+	-499484
chr15	18398178	18398278	+	-1884516
chr15	19778394	19778494	+	-504300
chr15	19782198	19782298	+	-500496
chr15	19563324	19563424	+	-719370
chr15	19783480	19783580	+	-499214
chr15	18742049	18742149	+	-1540645
chr14	77098069	77098178	+	-135
chr9	128192987	128193087	+	-933
chr9	128193125	128193225	+	-1071
chr9	89310631	89310731	+	-514
chr11	67374073	67374173	+	54
chr11	67379276	67379376	+	-5149
chr3	45043689	45043789	+	13596
chr5	1328052	1328152	+	16997
chr17	2711853	2711953	+	117
chr3	28241467	28241567	+	-102
chr16	58630149	58630249	+	-373
chr5	154858481	154858581	+	14
chr12	56316080	56316180	+	-142
chr7	145997292	145997476	+	-776887
chr19	17606260	17606360	+	50661
chr12	6723985	6724085	+	-11
chr12	6724232	6724332	+	-5
chr16	19067667	19067767	+	-6
chr12	50111954	50112054	+	-232
chr4	73069315	73069415	+	351
chr5	86617896	86617996	+	5
chr11	63974402	63974502	+	-168
chr20	35664715	35664815	+	135
chr11	68839401	68839501	+	2465
chr9	35732439	35732539	+	-177
chr11	85664981	85665081	+	98
chr1	16914072	16914172	+	-7809
chr21	33642026	33642126	+	-335
chr17	82273465	82273565	+	185
chr20	56392353	56392453	+	32
chr18	22468167	22468267	+	-50302
chr17	7251928	7252047	+	-9
chr17	3636431	3636531	+	13
chr1	40980068	40980168	+	422
chr11	10751020	10751120	+	-176
chr2	224585564	224585664	+	-217
chr18	50287855	50287955	+	417
chr9	137223502	137223688	+	-1579
chr3	49470145	49470245	+	63
chr6	33323036	33323136	+	-70
chr3	51500149	51500249	+	-184
chr17	63550306	63550406	+	-121
chr11	47214733	47214833	+	-159
chr10	72273754	72273854	+	-120
chr12	31078840	31078940	+	5030
chr12	31006005	31006105	+	67792
chr12	31006187	31006287	+	67610
chr1	10049	10149	+	-1775
chrY	57216993	57217124	+	-2355
chrX	156030473	156030615	+	-2361
chr12	9447996	9448096	+	126
chr22	38506531	38506631	+	-270
chr5	177517054	177517154	+	-143
chr10	68901246	68901346	+	-19
chr11	118791638	118791738	+	-524
chr11	695692	695792	+	12
chr5	141923472	141923572	+	-349
chr22	50327350	50327450	+	-388
chr12	122752750	122752850	+	-24
chr7	15190129	15190229	+	-215321
chr14	80425772	80425872	+	-194765
chr14	80389306	80389406	+	-158299
chr21	46458683	46458783	+	-158
chr10	52319193	52319320	+	4975
chr18	3652943	3653043	+	49256
chr18	3603449	3603549	+	-238
chr18	3624075	3624175	+	20388
chr7	21617118	21617218	+	74129
chr5	14036190	14036290	+	-91760
chr12	55829574	55829674	+	12
chr1	221742170	221742270	+	-44
chr3	52047099	52047199	+	9422
chr4	190122855	190122955	+	-50869
chr14	101948302	101948430	+	-16207
chr16	22190683	22190783	+	-15545
chrX	68828751	68828851	+	-196
chr3	150546723	150546823	+	-14
chr12	53006350	53006450	+	-56
chr11	10809072	10809172	+	-87
chr14	103334325	103334425	+	138
chr17	7307416	7307516	+	-162
chr17	7308151	7308251	+	-174
chr22	37432468	37432568	+	-5039
chr22	37432365	37432465	+	-4936
chr5	49485267	49485367	+	955971
chr5	48950216	48950316	+	1491022
chr5	49012750	49012850	+	1428488
chr5	48211095	48211195	+	2230143
chr5	48874288	48874388	+	1566950
chr5	48662440	48662540	+	1778798
chr5	48653988	48654088	+	1787250
chr5	49644871	49644971	+	796367
chr5	48496000	48496100	+	1945238
chr5	49642461	49642563	+	798776
chr5	48938993	48939093	+	1502245
chr5	49610324	49610451	+	830901
chr5	49643886	49643987	+	797352
chr5	48850632	48850732	+	1590606
chr5	48822132	48822232	+	1619106
chr5	49613876	49613976	+	827362
chr5	48786030	48786130	+	1655208
chr5	49645194	49645294	+	796044
chr5	49615214	49615339	+	826012
chr5	49623884	49623984	+	817354
chr5	49618659	49618761	+	822578
chr5	49355842	49355959	+	1085388
chr5	48685660	48685760	+	1755578
chr5	48272859	48272959	+	2168379
chr5	49527942	49528042	+	913296
chr5	49645508	49645608	+	795730
chr5	49626843	49626958	+	814388
chr5	49614906	49615006	+	826332
chr5	49612317	49612425	+	828917
chr5	48985532	48985632	+	1455706
chr5	49368186	49368309	+	1073041
chr5	49134353	49134453	+	1306885
chr5	49601809	49601909	+	839429
chr5	49440319	49440419	+	1000919
chr5	49613584	49613684	+	827654
chr5	49299488	49299588	+	1141750
chr5	49622528	49622657	+	818696
chr5	48239572	48239672	+	2201666
chr5	49556757	49556857	+	884481
chr5	49630881	49630981	+	810357
chr5	48414137	48414237	+	2027101
chr1	123960224	123960324	+	2441162
chr1	124659760	124659860	+	3140698
chr1	123890013	123890113	+	2370951
chr1	122705495	122705595	+	1186433
chr1	122741539	122741639	+	1222477
chr1	124155916	124156016	+	2636854
chr1	123086156	123086256	+	1567094
chr1	125167068	125167177	+	3648010
chr1	123177013	123177113	+	1657951
chr1	123049397	123049497	+	1530335
chr1	122975923	122976023	+	1456861
chr1	122714168	122714268	+	1195106
chr1	122761674	122761774	+	1242612
chr1	123098072	123098172	+	1579010
chr1	123474538	123474638	+	1955476
chr1	122645028	122645128	+	1125966
chr1	123285887	123285987	+	1766825
chr1	125182617	125182717	+	3663555
chr1	122503670	122503770	+	984608
chr1	122912607	122912707	+	1393545
chr1	122871843	122871983	+	1352801
chr1	124512816	124512916	+	2993754
chr1	125183041	125183141	+	3663979
chr1	124549912	124550018	+	3030853
chr1	122496552	122496652	+	977490
chr1	124562246	124562375	+	3043198
chr1	123736214	123736314	+	2217152
chr1	122524700	122524896	+	1005686
chr1	124089662	124089762	+	2570600
chr1	123435610	123435710	+	1916548
chr1	124671826	124671926	+	3152764
chr1	123734081	123734181	+	2215019
chr1	123108491	123108591	+	1589429
chr1	123558265	123558365	+	2039203
chr1	124406624	124406724	+	2887562
chr1	124457267	124457367	+	2938205
chr1	122815839	122815939	+	1296777
chr1	124545529	124545629	+	3026467
chr1	125183259	125183359	+	3664197
chr1	124732192	124732292	+	3213130
chr1	124519927	124520027	+	3000865
chr1	123570359	123570459	+	2051297
chr1	122798297	122798397	+	1279235
chr1	124763793	124763935	+	3244752
chr1	124592063	124592163	+	3073001
chrX	154379155	154379255	+	-32
chr2	42133125	42133225	+	-36178
chr10	25060182	25060282	+	2047
chr2	45992460	45992560	+	-304897
chr10	32346943	32347043	+	165
chr3	96617627	96617736	+	-196913
chr1	225817810	225817910	+	-7494
chr1	225817548	225817648	+	7464
chr5	65926024	65926124	+	-480
chr10	49539126	49539247	+	-63
chr11	64305035	64305135	+	-439
chr4	158672030	158672130	+	-21
chrX	155458395	155458495	+	155
chr17	73232306	73232406	+	38
chr11	6234755	6234855	+	-169
chr11	6234863	6234963	+	-277
chr2	131093796	131093896	+	-386
chr7	234736	234836	+	42215
chr7	6349231	6349331	+	-314
chr13	17288106	17288206	+	-907141
chr13	16581468	16581568	+	-1613779
chr13	16635038	16635138	+	-1560209
chr13	18021251	18021351	+	-173996
chr10	47987036	47987136	+	12705
chr10	47991695	47991795	+	8046
chr7	121530427	121530527	+	-134109
chr1	206202705	206202805	+	120
chr11	95789734	95789834	+	-2
chr8	8228097	8228197	+	-423
chr11	71786905	71787005	+	-556
chr12	8243228	8243328	+	-332
chr3	125916367	125916467	+	-184
chr3	125916099	125916199	+	-452
chr2	33599358	33599458	+	-46
chr9	95317564	95317664	+	95
chr11	13668523	13668623	+	-95
chr6	5261366	5261466	+	-97
chr17	82098715	82098815	+	-529
chr11	91741838	91741938	+	-483146
chr19	9819494	9819594	+	-465
chr16	30922661	30922761	+	-344
chr5	115544716	115544816	+	9
chr5	108748787	108748887	+	-111
chr3	14948137	14948237	+	254
chr1	59296756	59296856	+	-7
chr11	64241528	64241628	+	-31
chr11	64241190	64241290	+	108
chr1	247104428	247104528	+	-33
chr7	139340381	139340481	+	-19
chr11	47767569	47767669	+	-278
chr14	75259169	75259269	+	-19609
chr2	28392721	28392821	+	-87
chr2	48344334	48344434	+	29702
chr6	1325780	1325880	+	13732
chr20	28542694	28542802	+	59917
chr20	28497406	28497506	+	105209
chr20	28534367	28534467	+	68248
chr20	28497676	28497795	+	104930
chr20	27943155	27943255	+	659460
chr20	28004039	28004139	+	598576
chr20	27538177	27538277	+	1064438
chr9	40991938	40992038	+	-273
chr19	680300	680400	+	3958
chr11	62045039	62045139	+	-77455
chr11	61968147	61968247	+	-563
chr11	61972526	61972626	+	-4942
chr11	62025493	62025593	+	-57909
chr11	62044878	62044978	+	-77294
chr3	180912477	180912577	+	-143
chr17	7614977	7615077	+	-130
chr18	8704970	8705070	+	2601
chr3	16068239	16068339	+	-106391
chr18	32470928	32471028	+	-96
chr8	102794678	102794778	+	-12094
chr1	153923079	153923179	+	-157
chr19	12737156	12737290	+	-274
chr22	37608594	37608694	+	170
chr2	120934964	120935064	+	142733
chr17	65056729	65056829	+	-39
chr7	80542544	80542644	+	-30530
chrX	54639837	54639937	+	109668
chr14	52791649	52791749	+	-92
chr14	92794002	92794102	+	-253
chr17	44503562	44503662	+	-206
chr20	5648209	5648309	+	-37253
chr10	46523700	46523800	+	32321
chr10	46525051	46525151	+	30970
chr10	46524884	46524984	+	31137
chr10	46524669	46524769	+	31352
chr6	32195719	32195819	+	-246
chr9	137151238	137151376	+	12153
chr9	137129541	137129641	+	-9563
chr9	137150910	137151010	+	11806
chr3	6507792	6507892	+	297607
chr3	120094628	120094728	+	-231
chr7	74868127	74868227	+	-16601
chr7	75092886	75092986	+	346
chrY	11330077	11330177	+	1091463
chr7	44848314	44848414	+	-238
chr1	226062155	226062255	+	-511
chr2	42810242	42810342	+	-17709
chr4	2242218	2242318	+	-147
chr19	25208043	25208143	+	-1044646
chr19	25017948	25018048	+	-854551
chr19	25172513	25172613	+	-1009116
chr19	25822841	25822948	+	-1659447
chr19	25561831	25561931	+	-1398434
chr19	24909041	24909141	+	-745644
chr19	25690161	25690261	+	-1526764
chr19	25804699	25804799	+	-1641302
chr19	25955135	25955235	+	-1791738
chr19	25318087	25318187	+	-1154690
chr19	25839082	25839182	+	-1675685
chr19	25331090	25331190	+	-1167693
chr19	25221303	25221403	+	-1057906
chrX	153971992	153972092	+	-224
chrX	153972179	153972279	+	-411
chr6	30769513	30769613	+	2738
chr6	33249206	33249306	+	-280
chr5	47489218	47489318	+	-1792888
chr5	47774725	47774825	+	-2078395
chr5	47735308	47735408	+	-2038978
chr5	47718575	47718675	+	-2022245
chr5	47309583	47309683	+	-1613253
chr5	47991858	47991958	+	-2295528
chr5	48051499	48051599	+	-2355169
chr5	47521055	47521155	+	-1824725
chr12	47820396	47820496	+	-543
chr19	4472033	4472133	+	-214
chr10	91409998	91410098	+	-237
chr3	194135978	194136078	+	-120
chr17	45148056	45148156	+	789
chr1	91387397	91387497	+	17390
chr5	176388787	176388887	+	86
chr12	122831027	122831127	+	-3671
chr6	27838530	27838630	+	-82
chr1	149850878	149850978	+	-133
chr6	12011442	12011542	+	-820
chr5	43313410	43313510	+	-48
chr1	26472685	26472785	+	295
chr5	137754444	137754562	+	-140
chr14	21269517	21269617	+	-88
chr10	43397238	43397338	+	58
chr10	43409423	43409523	+	-225
chr10	68332588	68332688	+	-175
chr9	83979817	83979917	+	348
chr19	38850354	38850454	+	-427
chr1	23344170	23344270	+	64
chr14	23286237	23286337	+	-155
chr5	271397	271497	+	77
chr7	539456	539556	+	19115
chr3	11238879	11238979	+	12948
chr9	125241552	125241652	+	-259
chr5	138575474	138575574	+	-123
chr5	138575791	138575891	+	-440
chr1	53945809	53945909	+	-36
chr1	228165810	228165910	+	56
chr5	5351394	5351494	+	-71233
chr5	5422355	5422455	+	-272
chr5	5497640	5497740	+	75013
chr20	31604536	31604636	+	-703
chr19	13151862	13151962	+	1501
chr6	30742882	30742982	+	-31
chr10	89352404	89352504	+	19925
chr3	50292585	50292685	+	-40
chr7	23474427	23474527	+	-3986
chr2	112869539	112869639	+	-32810
chr2	86195217	86195317	+	503
chr12	6663114	6663214	+	-45
chr10	132537607	132537707	+	-130
chr1	153708912	153709012	+	-19088
chr11	77994917	77995017	+	-299
chr1	43946576	43946676	+	-324
chr11	9364310	9364410	+	-20292
chr11	9364496	9364596	+	-20106
chr3	10192206	10192306	+	27337
chr14	77028734	77028834	+	-76
chr3	4493245	4493345	+	-53
chr21	33655914	33656014	+	13463
chr2	127526298	127526398	+	141
chr11	65712010	65712110	+	-192
chr10	74826349	74826489	+	6
chr17	49789206	49789306	+	575
chr17	49789064	49789164	+	433
chr16	57735395	57735495	+	-325
chr5	144187864	144187964	+	17041
chr1	32013545	32013645	+	-273
chr5	94569458	94569558	+	49096
chr7	36487943	36488043	+	-97636
chr9	112447731	112447831	+	-39046
chr5	138178977	138179077	+	-85
chr2	148881754	148881861	+	6580
chr8	102617042	102617142	+	36872
chr8	102654045	102654145	+	-131
chr8	102654321	102654421	+	-407
chr9	107750745	107750845	+	-261026
chr9	70420639	70420739	+	-6032
chr1	202927342	202927442	+	-158
chr12	123383770	123383876	+	-309
chr17	47649458	47649558	+	-411
chr2	88055727	88055827	+	6
chr12	52232285	52232385	+	-908
chr12	52231817	52231917	+	-1376
chr12	52871646	52871746	+	-22702
chr12	52971799	52971899	+	-21989
chr12	52147591	52147691	+	44373
chr12	52147490	52147590	+	44474
chr1	88992929	88993029	+	-19
chr2	20051850	20051950	+	-272
chr5	154682561	154682661	+	-368
chr5	154754956	154755056	+	-371
chr11	62672223	62672323	+	-490
chr16	25111619	25111719	+	-73
chr9	136763049	136763149	+	1419
chr11	18396086	18396186	+	-130
chr22	37592618	37592718	+	-12581
chr14	92748551	92748651	+	26
chr12	50283582	50283682	+	-112
chr13	63435871	63435971	+	-107827
chr13	109424181	109424284	+	23536
chr17	72716272	72716372	+	-75850
chr15	69760986	69761086	+	-74198
chr17	72603176	72603276	+	-10422
chr6	59416610	59416710	+	-1455214
chr6	58755504	58755604	+	-794108
chr6	59653987	59654087	+	-1692591
chr6	59284805	59284905	+	-1323409
chr6	58870688	58870788	+	-909292
chr20	11792090	11792190	+	78575
chr20	11791795	11791895	+	78870
chr1	149607248	149607348	+	286
chr3	194527253	194527353	+	40163
chr9	129488986	129489173	+	419
chr9	129413695	129413795	+	-74915
chr12	121801270	121801370	+	1626
chr12	121801008	121801108	+	1888
chr5	124402119	124402219	+	36351
chr14	61561291	61561391	+	8853
chr10	90227473	90227573	+	-270150
chr9	129334578	129334678	+	-2295
chr12	91774337	91774437	+	367326
chr14	76953775	76953875	+	-5813
chr21	10014844	10014944	+	-193833
chr20	3811906	3812006	+	3462
chr2	64831311	64831411	+	32270
chr2	70142493	70142593	+	-17227
chr18	70420218	70420318	+	-35677
chr3	194769131	194769231	+	-472
chr3	10370	10470	+	-1331
chr3	130111883	130111983	+	226
chr3	194089879	194089979	+	-18959
chr17	17010920	17011020	+	22641
chr5	28314234	28314334	+	-26619
chr16	38265976	38266076	+	2519474
chr16	38280238	38280338	+	2533736
chr16	38266984	38267084	+	2520482
chr16	38266159	38266259	+	2519657
chr16	38276227	38276345	+	2529734
chr5	17520874	17520974	+	76914
chr14	102544322	102544422	+	-882
chr12	95806078	95806178	+	3031
chr6	4358802	4358902	+	-129946
chr10	10144	10281	+	-995
chr2	43086558	43086658	+	15837
chr10	89262736	89262836	+	-10747
chr18	70357916	70358016	+	-19786
chr3	8501733	8501833	+	-24
chr1	156126207	156126307	+	87
chr1	87328360	87328460	+	-470
chr20	47318815	47318915	+	363
chr20	1777242	1777342	+	2454
chr1	164755549	164755649	+	19042
chr5	151771668	151771768	+	-210
chr5	151771451	151771551	+	7
chr14	68599032	68599132	+	29705
chr12	122226261	122226361	+	-131
chr2	90381696	90381796	+	-743839
chr22	37658481	37658581	+	-154
chr19	26316235	26316335	+	-1477146
chr19	26013626	26013726	+	-1779755
chr19	26573642	26573742	+	-1219739
chr19	26254673	26254773	+	-1538708
chr19	25995366	25995466	+	-1798015
chr19	26932075	26932175	+	-861306
chr19	26316607	26316707	+	-1476774
chr19	26296619	26296719	+	-1496762
chr19	26616508	26616608	+	-1176873
chr19	25994112	25994212	+	-1799269
chr19	26955346	26955465	+	-838026
chr19	27065175	27065275	+	-728206
chr19	26925297	26925397	+	-868084
chr19	26812031	26812131	+	-981350
chr19	27084549	27084649	+	-708832
chr19	26831384	26831484	+	-961997
chr19	27087149	27087249	+	-706232
chr19	26510785	26510885	+	-1282596
chr19	26457338	26457438	+	-1336043
chr19	27127435	27127535	+	-665946
chr19	26777312	26777412	+	-1016069
chr19	26418207	26418307	+	-1375174
chr9	78866893	78866993	+	278723
chr3	24242266	24242366	+	90992
chr6	11921194	11921294	+	80000
chr9	115690993	115691093	+	53196
chr10	74924328	74924428	+	11592
chr12	6891332	6891432	+	-2024
chr17	26884086	26884186	+	205105
chr17	26619795	26619904	+	469392
chr17	26885649	26885749	+	203542
chr17	26885309	26885409	+	203882
chr17	26883842	26883945	+	205348
chr17	45171488	45171588	+	-53
chr9	125200374	125200474	+	-28
chr5	119070885	119070985	+	-45
chr16	66751737	66751837	+	35
chr16	67562173	67562273	+	86
chr7	39949591	39949691	+	-222
chr2	239644694	239644794	+	-118116
chrX	3843333	3843433	+	511
chrX	3814987	3815087	+	28857
chr10	41574735	41574835	+	793260
chr10	40556752	40556852	+	1811243
chr10	41847616	41847742	+	520366
chr10	41563858	41563958	+	804137
chr10	41250315	41250446	+	1117665
chr10	40955743	40955843	+	1412252
chr10	41445635	41445735	+	922360
chr10	41125167	41125267	+	1242828
chr10	40720919	40721019	+	1647076
chr10	40556512	40556653	+	1811463
chr10	40557647	40557747	+	1810348
chr10	40878792	40878892	+	1489203
chr10	41188522	41188622	+	1179473
chr5	71289917	71290017	+	-128
chr5	1633980	1634080	+	-25
chr22	46013541	46013641	+	6975
chr11	58578411	58578511	+	-222
chr12	59041528	59041628	+	-121040
chr17	64919394	64919494	+	47
chr19	18323134	18323234	+	-108
chr1	143216796	143216922	+	205733
chr1	143222697	143222797	+	199845
chr1	143239882	143239986	+	182658
chr1	143193285	143193385	+	229257
chr1	143247208	143247321	+	175328
chr1	143251778	143251886	+	170760
chr1	143265679	143265779	+	156863
chr1	143192695	143192795	+	229847
chr1	143247077	143247177	+	175465
chr1	143190490	143190591	+	232052
chr1	143214982	143215082	+	207560
chr1	143206221	143206321	+	216321
chr1	143215730	143215830	+	206812
chr1	143195252	143195352	+	227290
chr1	143256593	143256693	+	165949
chr1	143221248	143221368	+	201284
chr1	143213162	143213262	+	209380
chr1	143251897	143251997	+	170645
chr1	143254661	143254761	+	167881
chr1	143217025	143217125	+	205517
chr1	143263701	143263831	+	158826
chr1	143233342	143233442	+	189200
chr1	143190734	143190834	+	231808
chr1	143185980	143186080	+	236562
chr1	143187486	143187650	+	235024
chr1	143218591	143218702	+	203946
chr1	143239606	143239706	+	182936
chr1	143184944	143185058	+	237591
chr1	143222523	143222623	+	200019
chr1	143256353	143256453	+	166189
chr1	143195398	143195498	+	227144
chr1	143202607	143202707	+	219935
chr1	143249794	143249980	+	172705
chr1	143220023	143220123	+	202519
chr1	143253018	143253118	+	169524
chr1	143256205	143256305	+	166337
chr17	50719667	50719767	+	114
chr5	91219777	91219877	+	94575
chr5	91296106	91296206	+	18246
chr8	143431046	143431146	+	-364
chr1	117367128	117367228	+	-271
chr9	137086808	137086908	+	-41
chr17	63622240	63622340	+	-127
chr11	63838916	63839016	+	38
chr1	45802912	45803012	+	-645
chr1	30718142	30718242	+	-580
chr5	139293839	139293939	+	139
chr14	65102750	65102850	+	-105
chr2	46915926	46916026	+	77
chr22	35400127	35400227	+	37
chr12	68332403	68332503	+	-39
chr1	28329022	28329122	+	32
chr14	101073359	101073459	+	3498
chr17	83110156	83110293	+	29078
chr15	82047022	82047122	+	-1054
chr17	76737537	76737736	+	135
chr5	180810369	180810469	+	37
chr1	66924976	66925076	+	36
chr9	129036532	129036632	+	-44
chr21	8988392	8988548	+	853
chrM	10863	10963	+	-3399
chrM	13635	13735	+	-6171
chrM	8537	8637	+	-1073
chr1	631945	632071	+	677
chrM	16205	16305	+	-8741
chr22	41091776	41091876	+	-687
chr17	16286102	16286202	+	4138
chr12	50242775	50242875	+	-8613
chr11	34977463	34977563	+	35676
chr8	140727446	140727546	+	5157
chr9	124652712	124652812	+	-5674
chr9	94871048	94871148	+	61136
chr16	16309843	16309943	+	14
chr16	14911207	14911307	+	33
chr19	18282011	18282111	+	-16
chr1	224260153	224260253	+	-3093
chr21	8207363	8207463	+	-1060
chr11	62556479	62556579	+	3777
chr5	132387709	132387809	+	-17843
chr8	27873465	27873565	+	12601
chr2	111533362	111533462	+	-38251
chr2	110101468	110101568	+	-14995
chr9	136902364	136902498	+	15698
chr11	10508098	10508198	+	178
chr11	118920001	118920101	+	9343
chr17	8187704	8187804	+	809
chr5	174829353	174829453	+	77669
chr5	174829539	174829639	+	77855
chr8	143733155	143733255	+	-52
chr9	112030281	112030381	+	98231
chr9	134380087	134380187	+	726
chr9	92506488	92506588	+	21520
chr9	136546327	136546427	+	-118
chr1	201714840	201714940	+	-4618
chr6	10451858	10451958	+	12191
chr5	96255265	96255365	+	176177
chr11	12183065	12183165	+	19432
chr20	50561628	50561728	+	-24108
chr20	63942225	63942334	+	447
chr21	8254417	8254517	+	2235
chr20	27345365	27345465	+	-1136182
chr20	26448898	26448998	+	-239715
chr21	8388573	8388673	+	261
chr21	8386220	8386320	+	-2092
chr17	45093084	45093184	+	21299
chr12	124423243	124423343	+	-86051
chr15	85358091	85358191	+	-22455
chr1	155194690	155194790	+	-437
chr3	189937678	189937778	+	107806
chr3	189937860	189937960	+	107988
chr12	52874261	52874361	+	24673
chr9	94166552	94166652	+	-9355
chr22	46080408	46080508	+	-5539
chr14	45253367	45253467	+	-215
chr14	45253715	45253815	+	-563
chr20	10352285	10352385	+	79590
chr20	10351092	10351192	+	80783
chr17	58219275	58219375	+	-20
chr12	131860864	131860964	+	32521
chr12	121686929	121687029	+	-14335
chr19	18193069	18193169	+	-99
chr19	18192894	18192994	+	-274
chr20	62794172	62794272	+	-2251
chr17	38297292	38297392	+	174
chr17	47502941	47503041	+	-10371
chr17	47492573	47492673	+	-3
chr11	73779345	73779445	+	-8479
chr11	73788392	73788492	+	568
chr22	40652013	40652113	+	-15344
chr11	62601639	62601739	+	176
chr11	62601846	62601946	+	-31
chr2	74198424	74198524	+	-89
chr5	32313114	32313214	+	-225
chr17	58518026	58518126	+	-196
chr17	58518128	58518228	+	-298
chr17	22521374	22521481	+	-1684
chr5	80651152	80651311	+	-223
chr11	10509008	10509108	+	128
chr11	10509274	10509376	+	-139
chr1	155189475	155189575	+	3384
chr1	155189754	155189950	+	3057
chr3	123585328	123585428	+	-135
chr17	36535200	36535300	+	207
chr10	68153669	68153769	+	44231
chr11	63938633	63938733	+	-319
chr9	136052468	136052568	+	42771
chr5	36242245	36242345	+	-16
chr2	71068517	71068617	+	-81
chr9	136547142	136547242	+	-650
chr11	2992291	2992391	+	-12
chr19	47515340	47515440	+	-327
chr12	77848144	77848244	+	17300
chr12	6493941	6494041	+	-111
chr7	158704915	158705015	+	-161
chr3	196942389	196942489	+	1
chr8	134832405	134832505	+	-5614
chr17	8435963	8436063	+	129
chr20	36746158	36746258	+	-118
chrX	119871885	119871985	+	103
chr3	49021677	49021777	+	86
chr17	81239219	81239319	+	-42
chr8	124539081	124539181	+	8
chr11	65422435	65422535	+	-313
chr11	65418495	65418595	+	-4253
chr14	75126959	75127117	+	10
chr12	57078930	57079030	+	-189
chr5	178154037	178154137	+	-127
chr5	178153931	178154031	+	-21
chr9	127561878	127561999	+	7135
chr3	49444137	49444237	+	-14863
chr12	643190	643290	+	396
chr12	643035	643135	+	551
chr3	42600428	42600528	+	-208
chr11	114296279	114296379	+	516
chr10	94362916	94363016	+	-27
chrX	71283229	71283329	+	87
chr1	120069995	120070095	+	-342
chr15	69045144	69045244	+	30499
chr17	80454995	80455095	+	21562
chr17	80454640	80454740	+	21917
chr17	40100986	40101086	+	-447
chr1	51878919	51879019	+	-32
chr1	205750431	205750531	+	-299
chr5	37371041	37371141	+	15
chr9	131125558	131125658	+	22
chr22	45163761	45163861	+	-30
chr20	23350591	23350691	+	-150
chr3	9749898	9749998	+	4
chr22	14416758	14416858	+	-1111351
chr22	14312148	14312248	+	-1215961
chr22	14291179	14291279	+	-1236930
chr22	13780381	13780481	+	-1747728
chr14	17567779	17567879	+	-1033288
chr14	17215181	17215281	+	-1385886
chr14	17472206	17472306	+	-1128861
chr14	16780461	16780561	+	-1820606
chr14	18119333	18119433	+	-481734
chr14	17369185	17369285	+	-1231882
chr11	3423017	3423117	+	-31152
chr3	125595367	125595467	+	80
chr2	19541164	19541264	+	-182591
chr10	23438895	23438995	+	-324
chr12	29640578	29640678	+	-140935
chr14	22766759	22766859	+	121
chr14	22766574	22766674	+	-64
chr3	38165134	38165234	+	-353
chr10	73096732	73096832	+	192
chr17	81860750	81860850	+	-265
chr11	73876544	73876644	+	-105
chr6	10694872	10694972	+	-50
chr12	56333637	56333737	+	31
chr20	3889545	3889645	+	-207
chr18	80262978	80263078	+	-15514
chr12	4031374	4031474	+	-157976
chr12	4031263	4031363	+	-157865
chr11	12418370	12418470	+	40849
chr11	12418203	12418303	+	40682
chr9	136992110	136992210	+	-262
chr11	66958568	66958668	+	-235
chr5	134928296	134928438	+	23247
chr5	134927023	134927143	+	21963
chr5	134924326	134924430	+	19258
chr5	134925441	134925633	+	20417
chr11	83156700	83156800	+	-381
chr2	74507468	74507568	+	177
chr20	45935041	45935141	+	408
chr12	41363635	41363735	+	-74054
chr1	31644873	31644973	+	-47
chr17	8156720	8156820	+	-4366
chr12	53295495	53295595	+	3
chr12	95649351	95649451	+	146
chr17	39687855	39687955	+	152
chr19	17511688	17511788	+	89
chr17	49414819	49414919	+	-11
chr9	120877604	120877704	+	-466
chr22	41468831	41468931	+	-189
chr7	77798563	77798663	+	-160
chr1	20613874	20613974	+	-19534
chr14	20461680	20461780	+	-118
chr1	151195339	151195439	+	-3163
chr9	128702539	128702639	+	86
chr11	63614324	63614424	+	63
chr12	45215558	45215658	+	398
chr5	11341	11441	+	-80777
chr5	10221	10321	+	-81897
chr5	11478	11578	+	-80640
chr5	10837	10937	+	-81281
chr12	6313107	6313207	+	506
chr20	45910922	45911022	+	22
chr1	208219538	208219638	+	24796
chr2	218323068	218323168	+	-61
chr20	32207789	32207889	+	-41
chr3	184363197	184363297	+	-114
chr7	102572718	102572818	+	-147
chr7	102590357	102590457	+	-17786
chr7	102592637	102592765	+	-20080
chr8	44362396	44362496	+	1070004
chr8	44363489	44363589	+	1071097
chr5	473020	473120	+	-105
chr2	44168298	44168398	+	-455
chr17	60600187	60600287	+	54
chr2	28751542	28751642	+	-156
chr6	30617239	30617339	+	18
chr1	202589413	202589513	+	49349
chr14	23301687	23301787	+	1122
chr19	52189826	52189926	+	-176
chr11	45146514	45146614	+	-779
chr12	107761192	107761292	+	-105
chr12	119667865	119667965	+	-218
chr3	48847557	48847657	+	267
chr19	49677089	49677189	+	-13
chr3	91550696	91550796	+	2423335
chr3	91553083	91553183	+	2420948
chr3	93710740	93710840	+	263291
chr3	91552931	91553031	+	2421100
chr1	52404496	52404596	+	-56
chr17	59155567	59155667	+	-129
chr9	131373492	131373592	+	-56548
chr1	171485423	171485523	+	-57
chr10	71860578	71860678	+	-9377
chr9	95511080	95511180	+	-2581
chr9	129750250	129750350	+	2742
chr2	231707850	231707950	+	-625
chr11	47565670	47565770	+	121
chr19	5173355	5173455	+	167407
chr5	160119631	160119731	+	-231
chr12	120262288	120262388	+	3392
chr12	120201388	120201488	+	147
chr1	225924258	225924358	+	32
chr9	136245696	136245796	+	95
chr12	57431064	57431164	+	-71
chr10	27504130	27504230	+	6
chr11	66268410	66268510	+	-179
chr20	58309556	58309656	+	-109
chr20	58309723	58309823	+	58
chr1	220272450	220272550	+	-47
chr20	36605589	36605689	+	-140
chr9	122940926	122941026	+	-44
chr12	949789	949889	+	-117
chr3	12664235	12664335	+	-84
chr7	39623339	39623439	+	-183
chr18	9475335	9475435	+	-128
chr20	33993380	33993480	+	-481
chr12	130871832	130871932	+	-112
chr2	108719368	108719468	+	-64
chr1	21627126	21627226	+	24722
chr5	131635477	131635577	+	-298
chr11	66616361	66616461	+	-171
chr12	113966304	113966404	+	-29
chr20	35742194	35742294	+	16
chr20	35742614	35742714	+	-328
chr3	49940123	49940223	+	23
chr22	40951334	40951434	+	6
chr14	102592243	102592343	+	-356
chr2	87825029	87825159	+	673
chr2	110577147	110577247	+	-12
chr2	109794174	109794274	+	-50
chr3	49412004	49412104	+	-78
chr12	121797156	121797256	+	-3518
chr8	143368710	143368810	+	-116
chr21	8393051	8393151	+	435
chr21	8393528	8393631	+	913
chr21	8209908	8210008	+	327
chr21	8211011	8211111	+	1430
chr21	8210426	8210526	+	845
chr21	8210147	8210247	+	566
chr21	8438103	8438249	+	1300
chr21	8215331	8215431	+	1493
chr21	8220314	8220414	+	6476
chr21	8220121	8220221	+	6283
chr21	8219815	8219915	+	5977
chr21	8214201	8214301	+	363
chr21	8219426	8219526	+	5588
chr21	8215549	8215680	+	1726
chr21	8217859	8218011	+	4047
chr21	8216592	8216692	+	2754
chr21	8398758	8398858	+	1882
chr21	8398565	8398665	+	1689
chr21	8402665	8402765	+	5789
chr21	8397227	8397385	+	380
chr21	8400949	8401049	+	4073
chr21	8402364	8402464	+	5488
chr21	8398954	8399054	+	2078
chr21	8402467	8402567	+	5591
chr21	8401516	8401616	+	4640
chr21	8446898	8446998	+	5802
chr21	8441110	8441210	+	14
chr21	8445164	8445264	+	4068
chr21	8446778	8446878	+	5682
chr21	8443733	8443833	+	2637
chr21	8444797	8444897	+	3701
chr21	8445862	8445962	+	4766
chr21	8390399	8390499	+	1414
chr21	8254579	8254679	+	-2151
chr21	8254782	8254882	+	-1948
chr21	8256065	8256165	+	-665
chr21	8256681	8256865	+	-7
chr21	8394323	8394423	+	-1233
chr21	8259749	8259849	+	3018
chr21	8260636	8260736	+	3905
chr21	8258891	8258991	+	2160
chr21	8395873	8396009	+	334
chr21	8212903	8213099	+	429
chr21	8260209	8260309	+	3478
chr21	8258144	8258244	+	1413
chr21	8438528	8438628	+	-1244
chr17	30971331	30971431	+	342
chr8	124474757	124474857	+	40
chr8	124474892	124474992	+	175
chr17	80260153	80260253	+	-649
chr1	16904927	16905027	+	8997
chr1	16513568	16513668	+	667
chr1	16896439	16896539	+	509
chr1	16667244	16667344	+	-346
chr1	16895859	16895959	+	-71
chr1	16741193	16741293	+	727
chr1	16666401	16666501	+	497
chr17	43241607	43241707	+	-287
chr17	43284537	43284770	+	-324
chr17	43273886	43273986	+	4232
chr17	43272612	43272712	+	5506
chr17	43278322	43278422	+	-204
chr17	43283856	43283956	+	423
chr17	43273320	43273420	+	4798
chr17	43266879	43266979	+	-106
chr17	43290584	43290720	+	5963
chr17	43289358	43289458	+	-5079
chr17	43278209	43278309	+	-91
chr17	43300297	43300397	+	-116
chr17	43234099	43234199	+	-172
chr17	43246597	43246697	+	-783
chr17	43239772	43239899	+	276
chr17	43251893	43252043	+	51
chr17	43296549	43296649	+	16
chr17	43300112	43300262	+	44
chr1	44730650	44730750	+	468
chr18	20561968	20562144	+	549757
chr17	28719514	28719614	+	-421
chr17	42998274	42998374	+	51
chr11	8682456	8682556	+	-286
chr2	101001557	101001657	+	-622
chr10	15097300	15097400	+	-5
chr14	20343382	20343482	+	-21
chr10	78033664	78033764	+	-46
chr14	91060819	91060919	+	-220
chr8	102239130	102239230	+	-62
chr22	42581956	42582056	+	5
chr12	122526847	122526947	+	39
chr2	55050630	55050730	+	-82
chr9	134372862	134372962	+	-6383
chr19	38507106	38507206	+	73456
chr12	55817768	55817933	+	-94
chr11	9758677	9758777	+	434
chr12	45990570	45990670	+	-46
chr1	246705408	246705508	+	-18951
chr2	238060734	238060834	+	-217
chr1	151166008	151166108	+	36
chr9	136483059	136483159	+	-69
chr14	81533991	81534091	+	-180
chr2	26346001	26346101	+	-92
chr3	150603293	150603393	+	22
chr3	185586142	185586242	+	-103
chr7	35800955	35801056	+	19
chr5	70900510	70900610	+	-103
chr11	18012992	18013092	+	5
chr2	64751149	64751249	+	-97286
chr14	99481029	99481129	+	-220
chr11	64778981	64779081	+	-187
chr1	37990237	37990337	+	-265
chr10	104122006	104122106	+	-2
chr2	127700625	127700725	+	-822
chr10	50605365	50605465	+	18541
chr14	71143672	71143772	+	-176754
chr2	45009559	45009659	+	-157
chr17	59155273	59155447	+	-174
chr10	21526402	21526502	+	-770
chr12	51024896	51024996	+	1195
chr17	7035787	7035921	+	-161
chr2	112645782	112645882	+	-107
chr17	4939977	4940077	+	19
chr9	128067905	128068005	+	-245
chr10	99620815	99620915	+	-426
chr8	103415001	103415101	+	56
chr12	7970554	7970654	+	-34417
chr9	127396886	127397056	+	-167
chr11	26821003	26821103	+	-98993
chr2	27212230	27212330	+	-12
chr20	62623863	62623963	+	-18590
chr5	169351140	169351240	+	-50051
chr16	30193992	30194092	+	199
chr5	69844844	69844944	+	82
chr18	47853262	47853362	+	77347
chr15	66765959	66766059	+	63773
chr3	47781892	47781992	+	-49
chr1	183471993	183472093	+	-61
chr20	10306566	10306666	+	-87110
chr11	8689022	8689190	+	3667
chr1	203692990	203693090	+	-36541
chr17	8173483	8173583	+	55
chr9	133019838	133019938	+	-542
chr1	44632073	44632173	+	38933
chr1	44631881	44631981	+	39125
chr17	19111874	19111974	+	712
chr17	19112788	19112939	+	-227
chr12	123458257	123458443	+	211
chr2	70293757	70293857	+	-36
chr17	78360130	78360230	+	-101
chr2	109614142	109614242	+	-172
chr12	53379838	53379969	+	-273
chr12	53379660	53379760	+	-466
chr9	88197741	88197841	+	-59310
chr12	49367093	49367193	+	238
chr1	15835251	15835351	+	-12406
chrX	62498144	62498244	+	853138
chrX	62477868	62477968	+	873414
chrX	60850138	60850238	+	2501144
chr5	142215961	142216061	+	102311
chr14	34368570	34368670	+	93620
chr22	41832887	41832987	+	-168
chr1	145095524	145095710	+	-301
chr1	121184605	121184707	+	-319
chr1	143972251	143972408	+	-310
chr17	58007025	58007147	+	160
chr1	29181711	29181811	+	139
chr17	29710764	29710864	+	50618
chr12	26274722	26274822	+	79199
chr6	7313273	7313373	+	-124
chr8	133571947	133572047	+	-110
chr3	136752333	136752433	+	-5
chr3	136752556	136752656	+	-228
chr12	56360318	56360418	+	-261
chr11	64185954	64186054	+	-167
chr12	27244147	27244247	+	-89
chr2	36966693	36966793	+	-207
chr1	172532787	172532887	+	-281
chr17	28662241	28662341	+	86
chr3	9792818	9792918	+	143
chr17	35809436	35809536	+	2
chr11	93741350	93741450	+	95
chr11	62771300	62771400	+	-46
chr12	53501389	53501489	+	-147
chr16	30370565	30370665	+	-121
chr6	31158385	31158485	+	-154
chr16	89874143	89874243	+	601
chr12	103965638	103965738	+	-116
chr1	151790519	151790619	+	-35
chr14	105491114	105491214	+	-82
chr22	41381600	41381700	+	-292
chr17	75979521	75979621	+	331
chr5	6713088	6713188	+	-294
chr3	51671051	51671151	+	-74
chr5	136007012	136007112	+	-21926
chr9	99104923	99105023	+	-140
chr18	3450216	3450316	+	94
chr3	9397090	9397190	+	354
chr3	9396578	9396678	+	-5
chr2	70248831	70248931	+	-88
chr12	4321227	4321327	+	64
chr14	24242407	24242507	+	166
chr12	66169597	66169697	+	425
chr12	49741716	49741816	+	-43
chr9	72554315	72554450	+	32581
chr9	72577549	72577649	+	55798
chr1	93180468	93180568	+	-105
chr12	112012836	112012936	+	279
chr9	136790920	136791051	+	-359
chr6	10723009	10723109	+	-11
chr11	62787386	62787486	+	34
chr2	740540	740640	+	-63184
chr2	677193	677293	+	163
chr12	71686202	71686302	+	170
chr9	136119225	136119325	+	-400
chr9	136109847	136109947	+	8534
chr11	9314661	9314761	+	-118
chr3	194583980	194584080	+	-238
chr1	1919496	1919596	+	-267
chr12	10191964	10192064	+	12982
chr1	44674477	44674577	+	-46
chr1	44674592	44674692	+	-34
chr8	127949740	127949840	+	-1067
chr2	112054643	112054743	+	-576
chr2	112054977	112055077	+	-242
chr17	28335584	28335684	+	-127
chr12	6336357	6336457	+	5669
chr7	47582519	47582619	+	-458
chr17	50867774	50867874	+	154
chr20	41028559	41028659	+	-213
chr17	40418028	40418128	+	-182
chr9	137277714	137277814	+	38
chr20	63865077	63865177	+	-101
chr6	18155244	18155344	+	-125
chr21	11013273	11013373	+	491809
chr3	185937618	185937718	+	346
chr8	140464632	140464773	+	-6123
chr3	48465931	48466031	+	151
chr8	125412612	125412712	+	-17696
chr8	125430290	125430390	+	-18
chr17	59093890	59093990	+	12940
chr5	912649	912749	+	19815
chr11	64317741	64317841	+	293
chr3	3126627	3126727	+	-263
chr12	49323067	49323218	+	-113
chr1	156338644	156338744	+	168
chr3	12445205	12445305	+	-39177
chr9	137240954	137241054	+	-283
chr11	62591598	62591698	+	-125
chr9	110256731	110256831	+	-274
chr2	99336141	99336241	+	142
chr10	70146654	70146754	+	-4
chr17	16380732	16380832	+	-11
chr17	16382327	16382489	+	943
chr12	124913501	124913601	+	1099
chr1	10032765	10032865	+	-143
chr3	33440727	33440830	+	-373
chr2	128091103	128091203	+	-47
chr3	41962268	41962368	+	-215
chr2	98608827	98608927	+	288
chr17	75785089	75785189	+	300
chr7	102630802	102630902	+	11939
chr1	62436390	62436490	+	136
chr1	209827897	209827997	+	-25
chr10	73966236	73966336	+	-31828
chr10	75210461	75210561	+	357
chr10	75210669	75210769	+	565
chr10	75210252	75210352	+	148
chr3	10141818	10141918	+	90
chr3	10141706	10141806	+	-22
chr14	77457659	77457759	+	-69
chr1	119140646	119140746	+	-24
chr12	10135	10235	+	21830
chr10	45727191	45727291	+	-25
chr2	74458120	74458220	+	-268
chr17	1716788	1716888	+	315
chr14	63641746	63641846	+	75
chr8	123416479	123416579	+	-196
chr11	9573440	9573569	+	-166
chr17	7688304	7688404	+	5
chr2	61538336	61538436	+	-30
chr12	64405049	64405149	+	707
chr14	103715489	103715589	+	-88
chr12	32755582	32755682	+	265
chr1	42682167	42682267	+	-201
chrX	2253330	2253430	+	247159
chrY	2253329	2253429	+	247160
chr11	62754325	62754425	+	-215
chr17	7483902	7484002	+	297
chr2	112275458	112275558	+	-89
chr10	79445830	79445930	+	-256
chr9	128724212	128724312	+	-135
chr11	57667906	57668006	+	-158
chr12	71663686	71663786	+	112
chr16	72877580	72877680	+	170498
chr11	58578731	58578831	+	-282
chr14	67816505	67816605	+	35
chr11	9460807	9460907	+	-108
chr11	9461033	9461133	+	71
chr17	32350242	32350342	+	154
chr8	144901439	144901539	+	-36
chr8	144755533	144755633	+	-52
chr17	15699563	15699736	+	-103
chr12	6689280	6689428	+	21
chr1	23368542	23368642	+	-206
chr19	8832764	8832864	+	-510
chr1	91022042	91022142	+	-57
chr19	56121435	56121535	+	-190
chr9	127424151	127424251	+	-173
chr6	28335678	28335778	+	406
chrX	58552768	58552868	+	-642185
chr1	77539791	77539891	+	142817
chrM	3321	3421	+	1700
chr7	149028708	149028808	+	-253
chrM	157	257	+	-441
chr7	149028465	149028565	+	-10

## Sheet: ɑH4K12Ac (RSL3)
Lists of peaks screened out by ChIP-Seq in Figure 3C (ɑH4K12Ac (RSL3)).
Chr	Start	End	Strand	Distance to nearest TSS
chr1	123176953	123177053	+	1657891
chr1	143250080	143250180	+	172462
chr1	121771691	121771791	+	252629
chr1	143190503	143190603	+	232039
chr1	21783452	21783552	+	-303
chr1	143255629	143255733	+	166911
chr1	122637218	122637318	+	1118156
chr1	125179437	125179537	+	3660375
chr1	124306751	124306851	+	2787689
chr1	143222514	143222614	+	200028
chr1	124562239	124562374	+	3043194
chr1	124519870	124520041	+	3000843
chr1	630932	631032	+	1703
chr1	122667336	122667436	+	1148274
chr1	143247080	143247198	+	175453
chr1	123621970	123622070	+	2102908
chr1	143251898	143251998	+	170644
chr1	143187483	143187611	+	235045
chr1	143251794	143251894	+	170748
chr1	124715212	124715312	+	3196150
chr1	143212851	143212957	+	209688
chr1	124391483	124391583	+	2872421
chr1	124653601	124653701	+	3134539
chr1	143252340	143252440	+	170202
chr1	143200511	143200628	+	222023
chr1	143263716	143263816	+	158826
chr1	122912652	122912752	+	1393590
chr1	143190739	143190844	+	231801
chr1	124747448	124747548	+	3228386
chr1	143232967	143233071	+	189573
chr1	143218732	143218832	+	203810
chr1	143221514	143221614	+	201028
chr1	630186	630331	+	-1249
chr1	124150018	124150118	+	2630956
chr1	143214762	143214862	+	207780
chr1	125183045	125183145	+	3663983
chr1	122319530	122319630	+	800468
chr1	143193062	143193162	+	229480
chr1	143206741	143206841	+	215801
chr1	143185507	143185607	+	237035
chr1	143202931	143203031	+	219611
chr1	143220027	143220127	+	202515
chr1	143215323	143215423	+	207219
chr1	123504789	123504889	+	1985727
chr1	123156375	123156475	+	1637313
chr1	143256625	143256725	+	165917
chr1	124549917	124550046	+	3030869
chr1	123848087	123848187	+	2329025
chr1	143266610	143266722	+	155926
chr1	143221241	143221398	+	201273
chr1	632234	632352	+	392
chr1	143216801	143216901	+	205741
chr1	143231391	143231500	+	191147
chr1	143223073	143223173	+	199469
chr1	143193297	143193397	+	229245
chr1	143218601	143218701	+	203941
chr1	143227541	143227645	+	194999
chr1	143215680	143215780	+	206862
chr1	125166756	125166856	+	3647694
chr1	143239865	143239970	+	182675
chr1	633700	633805	+	-1067
chr1	143254659	143254759	+	167883
chr1	143237745	143237860	+	184790
chr1	124144250	124144350	+	2625188
chr1	143206211	143206328	+	216323
chr1	143249844	143249944	+	172698
chr1	143192739	143192839	+	229803
chr1	143195245	143195394	+	227273
chr1	122913714	122913814	+	1394652
chr1	125182495	125182595	+	3663433
chr1	125179744	125179844	+	3660682
chr1	143202605	143202705	+	219937
chr1	143263388	143263518	+	159139
chr1	143185066	143185166	+	237476
chr1	123086155	123086255	+	1567093
chr1	143230278	143230378	+	192264
chr1	125182628	125182728	+	3663566
chr1	143253238	143253338	+	169304
chr10	41852916	41853016	+	515079
chr10	40822217	40822317	+	1545778
chr10	40981163	40981263	+	1386832
chr10	42104295	42104395	+	263700
chr10	40413540	40413649	+	1716998
chr10	40556516	40556616	+	1811479
chr10	133763121	133763221	+	-136376
chr10	41574714	41574814	+	793281
chr10	40848384	40848484	+	1519611
chr10	133688477	133688577	+	-61732
chr10	133686962	133687062	+	-60217
chr10	10143	10243	+	-1014
chr10	42074147	42074247	+	293848
chr10	40485748	40485848	+	1789202
chr10	40204403	40204503	+	1507857
chr10	41125166	41125279	+	1242823
chr11	3798097	3798197	+	249
chr11	67373354	67373454	+	194
chr11	5225556	5225656	+	1465
chr11	53125533	53125633	+	1478415
chr11	10509434	10509594	+	-328
chr11	9573653	9573753	+	33
chr11	5226795	5226895	+	226
chr12	133265053	133265153	+	-29267
chr12	37239713	37239813	+	-1077011
chr12	34965422	34965522	+	942976
chr12	36886529	36886629	+	-1430195
chr12	35128815	35128915	+	1106369
chr12	96101160	96101260	+	-57690
chr12	37236194	37236296	+	-1080529
chr12	37238289	37238389	+	-1078435
chr12	37238174	37238274	+	-1078550
chr12	37246428	37246586	+	-1070267
chr12	36886097	36886197	+	-1430627
chr12	37238721	37238821	+	-1078003
chr12	89948632	89948732	+	989
chr12	37239940	37240099	+	-1076755
chr13	17359964	17360064	+	-835283
chr13	17194547	17194647	+	-1000700
chr13	18002438	18002538	+	-192809
chr13	16845765	16845865	+	-1349482
chr13	109424184	109424284	+	23538
chr13	29835085	29835185	+	15482
chr13	17032279	17032379	+	-1162968
chr13	16847576	16847676	+	-1347671
chr15	24767442	24767542	+	-56116
chr15	19783496	19783596	+	-499198
chr16	46394706	46394818	+	174335
chr16	34582845	34582998	+	-201441
chr16	46399023	46399123	+	170024
chr16	46400771	46400871	+	168276
chr16	38276229	38276357	+	2529741
chr16	46387078	46387178	+	181969
chr16	34586667	34586782	+	-205244
chr16	38279279	38279379	+	2532777
chr16	7504703	7504803	+	171908
chr16	46390464	46390564	+	178583
chr16	34592698	34592813	+	-211275
chr16	38280147	38280307	+	2533675
chr16	34574093	34574199	+	-192666
chr16	38266527	38266627	+	2520025
chr16	34576446	34576546	+	-195016
chr16	173303	173403	+	477
chr16	46388805	46388905	+	180242
chr16	78574993	78575093	+	475389
chr16	34595409	34595509	+	-213979
chr16	34588270	34588384	+	-206847
chr16	46388267	46388422	+	180753
chr16	177118	177218	+	488
chr16	46400020	46400120	+	169027
chr16	46386674	46386774	+	182373
chr17	43273719	43273819	+	4399
chr17	26884027	26884127	+	205164
chr17	22521372	22521472	+	-1689
chr17	26883843	26883953	+	205343
chr17	201641	201741	+	-14440
chr17	26619786	26619914	+	469391
chr17	47649651	47649751	+	-218
chr17	26881192	26881313	+	207989
chr17	43278455	43278555	+	-337
chr17	26882683	26882783	+	206508
chr17	26885301	26885421	+	203880
chr17	72087345	72087445	+	15062
chr17	16382331	16382460	+	930
chr17	82586390	82586490	+	62004
chr17	7699411	7699511	+	-5741
chr17	43251889	43251989	+	80
chr17	26603839	26603951	+	485346
chr17	23016363	23016483	+	493312
chr17	76671622	76671722	+	-256
chr19	25729752	25729852	+	-1566355
chr19	27077240	27077340	+	-716141
chr19	26460109	26460209	+	-1333272
chr19	26478838	26478938	+	-1314543
chr19	26616610	26616710	+	-1176771
chr19	25740412	25740512	+	-1577015
chr19	25318087	25318187	+	-1154690
chr19	26253519	26253619	+	-1539862
chr19	26449086	26449186	+	-1344295
chr19	26385520	26385620	+	-1407861
chr19	25897012	25897112	+	-1733615
chr19	25003921	25004021	+	-840524
chr19	26585044	26585144	+	-1208337
chr19	18919026	18919126	+	311
chr19	26955356	26955481	+	-838013
chr19	25804677	25804777	+	-1641280
chr19	26828289	26828389	+	-965092
chr19	25561835	25561935	+	-1398438
chr19	25319151	25319251	+	-1155754
chr19	42663439	42663578	+	-68584
chr19	26549662	26549762	+	-1243719
chr19	26967687	26967827	+	-825674
chr19	27136403	27136503	+	-656978
chr19	25403911	25404011	+	-1240514
chr19	26584513	26584613	+	-1208868
chr2	87825039	87825139	+	678
chr2	44409077	44409177	+	47180
chr20	28495367	28495467	+	107248
chr20	27504402	27504502	+	1098213
chr20	28524798	28524898	+	77817
chr20	27538154	27538254	+	1064461
chr20	10306651	10306751	+	-87195
chr20	42276527	42276627	+	-408906
chr20	62794191	62794291	+	-2232
chr20	28494916	28495016	+	107699
chr20	28497340	28497440	+	105275
chr20	27551610	27551710	+	1051005
chr20	21120344	21120444	+	-5581
chr20	28495736	28495836	+	106879
chr20	42278007	42278107	+	-407426
chr20	32475413	32475513	+	8027
chr21	8446817	8446917	+	5721
chr21	8258154	8258254	+	1423
chr21	11729464	11729564	+	1208000
chr21	8256880	8256980	+	149
chr21	8399081	8399181	+	2205
chr21	8388145	8388245	+	-167
chr21	8402636	8402736	+	5760
chr21	12224502	12224602	+	-813614
chr21	8259843	8259943	+	3112
chr21	8400630	8400730	+	3754
chr21	17085137	17085237	+	-353703
chr3	81292174	81292274	+	298356
chr3	65193897	65193997	+	-505947
chr3	144799290	144799390	+	826259
chr3	93470529	93470639	+	503497
chr3	144799403	144799503	+	826372
chr3	91552818	91552918	+	2421213
chr4	49709375	49709486	+	722788
chr4	190179567	190179667	+	5843
chr5	49631085	49631206	+	810143
chr5	49610633	49610733	+	830605
chr5	49614454	49614554	+	826784
chr5	49618654	49618758	+	822582
chr5	49646029	49646134	+	795207
chr5	11433	11533	+	-80685
chr5	10628	10728	+	-81490
chr5	49658537	49658637	+	782701
chr5	49623916	49624016	+	817322
chr5	49610866	49610966	+	830372
chr5	48654029	48654129	+	1787209
chr5	49614908	49615008	+	826330
chr5	48421450	48421550	+	2019788
chr5	59574046	59574153	+	12399
chr5	47562212	47562312	+	-1865882
chr5	49615224	49615324	+	826014
chr5	49521141	49521241	+	920097
chr5	49610352	49610452	+	830886
chr5	49633433	49633533	+	807805
chr5	48849583	48849683	+	1591655
chr5	49630915	49631015	+	810323
chr5	48199749	48199849	+	2241489
chr5	47345471	47345571	+	-1649141
chr5	49355849	49355983	+	1085372
chr5	49622549	49622695	+	818666
chr5	49528881	49528981	+	912357
chr5	49642487	49642587	+	798751
chr5	49536900	49537000	+	904338
chr5	49612313	49612419	+	828922
chr5	47467910	47468010	+	-1771580
chr5	48223343	48223443	+	2217895
chr5	49368217	49368317	+	1073021
chr5	49601814	49601914	+	839424
chr5	47330744	47330855	+	-1634419
chr5	49644307	49644407	+	796931
chr5	49626692	49626840	+	814522
chr5	49644859	49644959	+	796379
chr5	47823404	47823504	+	-2127074
chr5	47876679	47876779	+	-2180349
chr5	47696110	47696210	+	-1999780
chr5	49126424	49126524	+	1314814
chr5	134927032	134927140	+	21966
chr5	49644539	49644639	+	796699
chr5	49616714	49616814	+	824524
chr5	49661546	49661681	+	779675
chr7	23231820	23231920	+	-14905
chr7	59107004	59107104	+	1656877
chr7	15190102	15190217	+	-215301
chr7	145019875	145019975	+	-183872
chr8	95333022	95333171	+	-63895
chr9	81511206	81511306	+	178279
chr9	94920104	94920204	+	25400
chr9	120842839	120842939	+	33
chr9	85828454	85828554	+	22502
chrM	8231	8336	+	-769
chrX	156030458	156030600	+	-2346
chrX	62491670	62491770	+	859612
chrX	115125416	115125516	+	976
chrX	54910748	54910865	+	-9757
chrX	59073583	59073683	+	-1163000
chrX	60950973	60951073	+	2400309
chrX	59161372	59161472	+	-1250789
chrY	11330063	11330183	+	1091467
chrY	56839169	56839269	+	-115036
chrY	57217005	57217160	+	-2379
