# Supplementary material for: Tumour cells are sensitised to ferroptosis via RB1CC1‐mediated transcriptional reprogramming
Source: Clin Transl Med. 2022 Feb 27;12(2):e747. doi: 10.1002/ctm2.747 (PMC8882240; doi:10.1002/ctm2.747)
Supplement: Supplementary file 8 — Supplementary Table 8.0.xlsx [file CTM2-12-e747-s003.xlsx]

## Sheet: RNA-seq
Lists of 72 genes screened out by RNA-seq in Figure 3H (erastin. vs DMSO, up-regulated, RB1CC1-KO. vs WT.). Differential expression genes are defined by F-C > 1.50, p<0.05.
Accession
AAR2
ADIPOR1
AGO2
AK7
AMD 1.00
APTX
C1orf43
CASC3
CCDC127
CDK2AP2
CHCHD3
COA7
COQ10A
CRELD2
CYREN
CYTH3
DHCR24
DOLPP1
ETF1
FAM117A
FAM53C
FGD5-AS1
FNDC4
FOXK2
FOXQ1
GTPBP4
HMOX1
IRS1
KCTD5
KLHL18
LDLRAD3
MEPCE
METTL21A
MMADHC
MYC
NAB2
NIP7
NRF1
PLD6
POLR2D
PPRC1
PTPN18
PYCR2
RABL2B
RCL1
RNF166
RPRD1B
RSAD1
RUSC2
RUSF1
SEC13
SFPQ
SLC25A32
SLC25A33
SMIM7
SPRING1
SRA1
TCF25
TIMM44
TNFAIP1
TOLLIP
TPD52
TPD52L2
TRMT44
TTC4
UBE2D2
UBIAD1
UBN1
UVSSA
VPS33A
VRK3
WAC-AS1
