# Supplementary material for: Tumour cells are sensitised to ferroptosis via RB1CC1‐mediated transcriptional reprogramming
Source: Clin Transl Med. 2022 Feb 27;12(2):e747. doi: 10.1002/ctm2.747 (PMC8882240; doi:10.1002/ctm2.747)
Supplement: Supplementary file 9 — Supplementary Table 9.0.xlsx [file CTM2-12-e747-s007.xlsx]

## Sheet: IP ɑH4 eratin
Lists of 143 proteins screened out by mass spectrometry in Figure 5A (erastin(ɑH4-IgG) vs. DMSO(ɑH4-IgG), up-regulated. ). Differential expression proteins are defined by fold-change > 2, p < 0.05.
Accession
P49327
O43707
P12814
Q14315
P06576
Q04828
P42330
P35606
P00491
P11717
P00367
P62917
Q15046
P22392
Q14914
P29692
P09104
P21399
P32004
Q9Y266
P52888
P60900
Q08043
O60264
O60832
Q7Z2W4
P14550
O14579
P10768
Q13085
Q9NSB2
O60716
P00568
O76003
O15460
Q8TCS8
Q96KP4
P39019
O43809
O75436
O00151
Q13418
Q12907
P61201
P78406
Q13616
Q96RP9
Q9NR31
Q99729
Q96A72
Q05682
P48637
P60953
P55263
O00487
Q16629
Q9BRR6
O43813
Q9NP72
P06756
Q99715
P42892
O00764
O94966
P42226
Q16762
P16930
P19474
P50914
P42025
P62266
Q8NEZ5
P62995
P62847
Q9H9T3
Q15418
O94888
O43488
P25325
P35658
O14979
Q9H2U1
O00541
Q9Y5P6
Q96DG6
Q01130
Q8IY81
Q13243
Q9UJU6
Q9Y4E8
Q9HCE1
Q86X76
O94855
Q13641
P60602
Q86TU7
O15498
Q969U7
Q9C0D9
A0PJW6
Q9NXH8
P57740
Q08209
Q6P3X3
Q6UWP7
Q9H0E2
Q96RE7
Q9NZD2
P13987
O75494
P01023
Q13303
P15586
P09038
Q9BW92
Q9Y394
O60831
Q9BZJ0
Q13242
Q9NZQ3
Q8IXI1
Q53HC9
Q9UKM9
O95302
P49821
Q96ME1
Q9Y4C2
Q9Y3Z3
Q86WJ1
Q9UNQ2
Q14197
Q13946
P29466
Q15102
Q9H0C8
Q9NW82
Q3ZCW2
Q9UI26
Q8WTT2
P13498
Q8TED1
Q9NUP7
A3KMH1

## Sheet: IP ɑH4 RSL3
Lists of 48 proteins screened out by mass spectrometry in Figure 5A (RSL3(ɑH4-IgG) vs. DMSO(ɑH4-IgG), up-regulated.). Differential expression proteins are defined by fold-change > 1.8, p < 0.05.
Accession
P35579
P49327
P62805
P12004
P51665
O60832
Q9NVI7
P00568
O76003
P00390
Q9UHB6
Q12907
Q13190
P35659
Q8IZL8
Q96A72
Q9UJ72
P08174
Q9NRG9
P10155
P07305
P46459
O94966
P68431
Q13523
Q15404
Q9H9T3
P08572
P62891
Q13363
Q9H2U1
P20908
Q13868
O95758
P60602
Q9NRG0
Q8TDD1
Q86U44
O75494
P30049
Q63ZY3
O76021
P49848
O00401
Q9H553
O75197
Q9NUP7
O43511
